# Supplementary material for: The Air–Liquid Interface Reorganizes Membrane Lipids and Enhances the Recruitment of Slc26a3 to Lipid-Rich Domains in Human Colonoid Monolayers
Source: Int J Mol Sci. 2023 May 5;24(9):8273. doi: 10.3390/ijms24098273 (PMC10179158; doi:10.3390/ijms24098273)
Supplement: Supplementary file 1 [file ijms-24-08273-s001.zip]

Archive with 1 entries (1 files):
- ijms-2368426-supplementary.pdf
